# Supplementary material for: Acute Prosthetic Joint Infections with Poor Outcome Caused by Staphylococcus Aureus Strains Producing the Panton–Valentine Leukocidin
Source: Biomedicines. 2023 Jun 20;11(6):1767. doi: 10.3390/biomedicines11061767 (PMC10295985; doi:10.3390/biomedicines11061767)
Supplement: Supplementary file 1 [file biomedicines-11-01767-s001.zip]

Archive with 1 entries (1 files):
- biomedicines-2426040-supplementary.pdf
